# Supplementary material for: Quality of lower limb preoperative skin preparation using colorless versus colored disinfectants–results of an experimental, randomized study in a close to reality setting
Source: PLoS One. 2023 Mar 2;18(3):e0282662. doi: 10.1371/journal.pone.0282662 (PMC9980739; doi:10.1371/journal.pone.0282662)
Supplement: S1 Dataset — (XLSX) [file pone.0282662.s002.xlsx]

## Sheet: Desinfenktion Ungepaart
Participants ID	Male	Female	Height	Weight	Age	Investigators ( Resident=0, Consultant =1)	Side (left= 0, right=1)	Disinfectants (colourless= 0, colured=1)	Complete disifection= 1, incomplete=0	Localisation of forgotten area (Thigh ventral=1, Thigh lateral=2, Thigh medial=3, Thigh dorsal=4, Knee ventral=5, Knee lateral=6, knee medial=7, knee dorsal=8, Lower leg ventral=9, Lower leg lateral=10, lower leg medial=11, lower leg dorsal=12, Foot ventral=13, Foot lateral= 14, Foot medial= 15, Foot plantar=16, Calcaneus= 17, Multiple localisations= 18	Sum of forgotten area in cm²	Forgotten area thigh ventral	Forgotten area thigh lateral	Forgotten area thigh medial	Forgotten area thigh dorsal	Forgotten area knee ventral	Forgotten area knee lateral	Forgotten area knee medial	Forgotten area knee dorsal	Forgotten area lower leg ventral	Forgotten area lower leg lateral	Forgotten area lower leg medial	Forgotten area lower leg dorsal	Forgotten area foot ventral	Forgotten area foot lateral	Forgotten area foot medial	Forgotten area foot plantar	Calcaneus
1	0	1	164	49	27	1	0	1	1	0	0	0	0	0	0	0	0	0	0	0	0	0	0	0	0	0	0	0
1	0	1	164	49	27	1	1	0	0	12	2.7828	0	0	0	0	0	0	0	0	0	0	0	2.7828	0	0	0	0	0
2	1	0	183	82	23	0	0	1	0	18	17.9272	0	0	0	0	0	0	0	0	0	0	0	15.2451	0	0.5866	1.5708	0.5247	0
2	1	0	183	82	23	0	1	0	0	18	246.704	0	0	39.7427	0	0	0	0	83.1072	0	0	0	123.854	0	0	0	0	0
3	0	1	166	52	26	0	1	0	1	0	0	0	0	0	0	0	0	0	0	0	0	0	0	0	0	0	0	0
3	0	1	166	52	26	0	0	1	1	0	0	0	0	0	0	0	0	0	0	0	0	0	0	0	0	0	0	0
4	1	0	185	78	23	1	0	1	1	0	0	0	0	0	0	0	0	0	0	0	0	0	0	0	0	0	0	0
4	1	0	185	78	23	1	1	0	1	0	0	0	0	0	0	0	0	0	0	0	0	0	0	0	0	0	0	0
5	0	1	171	64	25	1	1	0	1	0	0	0	0	0	0	0	0	0	0	0	0	0	0	0	0	0	0	0
5	0	1	171	64	25	1	0	1	1	0	0	0	0	0	0	0	0	0	0	0	0	0	0	0	0	0	0	0
6	1	0	177	72	24	1	1	0	1	0	0	0	0	0	0	0	0	0	0	0	0	0	0	0	0	0	0	0
6	1	0	177	72	24	1	0	1	1	0	0	0	0	0	0	0	0	0	0	0	0	0	0	0	0	0	0	0
7	1	0	186	80	25	1	1	0	1	0	0	0	0	0	0	0	0	0	0	0	0	0	0	0	0	0	0	0
7	1	0	186	80	25	1	0	1	1	0	0	0	0	0	0	0	0	0	0	0	0	0	0	0	0	0	0	0
8	1	0	180	77	22	1	0	0	1	0	0	0	0	0	0	0	0	0	0	0	0	0	0	0	0	0	0	0
8	1	0	180	77	22	1	1	1	1	0	0	0	0	0	0	0	0	0	0	0	0	0	0	0	0	0	0	0
9	1	0	184	82	27	0	1	1	1	0	0	0	0	0	0	0	0	0	0	0	0	0	0	0	0	0	0	0
9	1	0	184	82	27	0	0	0	1	0	0	0	0	0	0	0	0	0	0	0	0	0	0	0	0	0	0	0
10	1	0	181	65	19	1	1	0	0	12	0.3512	0	0	0	0	0	0	0	0	0	0	0	0.3512	0	0	0	0	0
10	1	0	181	65	19	1	0	1	0	18	3.3863	0	0	0	0	0	0	0	0	0	0	0	1.4486	0	0	1.9377	0	0
11	0	1	169	57	19	1	0	0	1	0	0	0	0	0	0	0	0	0	0	0	0	0	0	0	0	0	0	0
11	0	1	169	57	19	1	1	1	1	0	0	0	0	0	0	0	0	0	0	0	0	0	0	0	0	0	0	0
12	0	1	175	58	23	0	1	1	0	12	4.8827	0	0	0	0	0	0	0	0	0	0	0	4.8827	0	0	0	0	0
12	0	1	175	58	23	0	0	0	0	18	6.7263	0	0	0	0	0	0	0	0	0	0	0	3.2742	3.4521	0	0	0	0
13	0	1	160	55	18	1	0	1	1	0	0	0	0	0	0	0	0	0	0	0	0	0	0	0	0	0	0	0
13	0	1	160	55	18	1	1	0	1	0	0	0	0	0	0	0	0	0	0	0	0	0	0	0	0	0	0	0
14	0	1	166	52	26	1	0	1	1	0	0	0	0	0	0	0	0	0	0	0	0	0	0	0	0	0	0	0
14	0	1	166	52	26	1	1	0	1	0	0	0	0	0	0	0	0	0	0	0	0	0	0	0	0	0	0	0
15	0	1	160	55	18	1	0	0	1	0	0	0	0	0	0	0	0	0	0	0	0	0	0	0	0	0	0	0
15	0	1	160	55	18	1	1	1	1	0	0	0	0	0	0	0	0	0	0	0	0	0	0	0	0	0	0	0
16	1	0	184	82	27	1	0	1	1	0	0	0	0	0	0	0	0	0	0	0	0	0	0	0	0	0	0	0
16	1	0	184	82	27	1	1	0	1	0	0	0	0	0	0	0	0	0	0	0	0	0	0	0	0	0	0	0
17	1	0	184	82	27	0	1	0	1	0	0	0	0	0	0	0	0	0	0	0	0	0	0	0	0	0	0	0
17	1	0	184	82	27	0	0	1	0	18	45.0204	0	0	3.8094	0	0	0	0	0	0	0	30.3291	0	7.6112	0	3.2707	0	0
18	0	1	175	58	23	0	0	0	1	0	0	0	0	0	0	0	0	0	0	0	0	0	0	0	0	0	0	0
18	0	1	175	58	23	0	1	1	0	18	4.6179	0	0	0	0.5257	0	0	0	0	0	0	0	0	0	0.6682	3.424	0	0
19	0	1	166	52	26	0	0	0	1	0	0	0	0	0	0	0	0	0	0	0	0	0	0	0	0	0	0	0
19	0	1	166	52	26	0	1	1	1	0	0	0	0	0	0	0	0	0	0	0	0	0	0	0	0	0	0	0
20	1	0	181	65	19	1	0	0	1	0	0	0	0	0	0	0	0	0	0	0	0	0	0	0	0	0	0	0
20	1	0	181	65	19	1	1	1	1	0	0	0	0	0	0	0	0	0	0	0	0	0	0	0	0	0	0	0
21	0	1	164	49	27	0	0	1	0	12	4.1012	0	0	0	0	0	0	0	0	0	0	0	4.1012	0	0	0	0	0
21	0	1	164	49	27	0	1	0	0	11	32.7603	0	0	0	0	0	0	0	0	0	0	32.7603	0	0	0	0	0	0
22	0	1	169	57	19	1	1	1	1	0	0	0	0	0	0	0	0	0	0	0	0	0	0	0	0	0	0	0
22	0	1	169	57	19	1	0	0	0	18	3.8871	0	0	0	0	0	0	0	0	0	0	0	1.426	0	0	2.4611	0	0
23	0	1	169	57	19	1	1	1	1	0	0	0	0	0	0	0	0	0	0	0	0	0	0	0	0	0	0	0
23	0	1	169	57	19	1	0	0	1	0	0	0	0	0	0	0	0	0	0	0	0	0	0	0	0	0	0	0
24	1	0	180	77	22	1	0	1	1	0	0	0	0	0	0	0	0	0	0	0	0	0	0	0	0	0	0	0
24	1	0	180	77	22	1	1	0	1	0	0	0	0	0	0	0	0	0	0	0	0	0	0	0	0	0	0	0
25	0	1	171	64	25	0	0	0	1	0	0	0	0	0	0	0	0	0	0	0	0	0	0	0	0	0	0	0
25	0	1	171	64	25	0	1	1	1	0	0	0	0	0	0	0	0	0	0	0	0	0	0	0	0	0	0	0
26	0	1	175	58	23	1	0	0	1	0	0	0	0	0	0	0	0	0	0	0	0	0	0	0	0	0	0	0
26	0	1	175	58	23	1	1	1	1	0	0	0	0	0	0	0	0	0	0	0	0	0	0	0	0	0	0	0
27	1	0	183	82	23	0	0	1	1	0	0	0	0	0	0	0	0	0	0	0	0	0	0	0	0	0	0	0
27	1	0	183	82	23	0	1	0	0	8	18.0175	0	0	0	0	0	0	0	18.0175	0	0	0	0	0	0	0	0	0
28	0	1	160	55	18	0	1	0	1	0	0	0	0	0	0	0	0	0	0	0	0	0	0	0	0	0	0	0
28	0	1	160	55	18	0	0	1	0	3	14.7768	0	0	14.7768	0	0	0	0	0	0	0	0	0	0	0	0	0	0
29	1	0	181	65	19	0	1	1	1	0	0	0	0	0	0	0	0	0	0	0	0	0	0	0	0	0	0	0
29	1	0	181	65	19	0	0	0	0	15	0.7634	0	0	0	0	0	0	0	0	0	0	0	0	0	0	0.7634	0	0
30	1	0	177	72	24	1	0	0	1	0	0	0	0	0	0	0	0	0	0	0	0	0	0	0	0	0	0	0
30	1	0	177	72	24	1	1	1	1	0	0	0	0	0	0	0	0	0	0	0	0	0	0	0	0	0	0	0
31	0	1	171	64	25	0	1	1	1	0	0	0	0	0	0	0	0	0	0	0	0	0	0	0	0	0	0	0
31	0	1	171	64	25	0	0	0	1	0	0	0	0	0	0	0	0	0	0	0	0	0	0	0	0	0	0	0
32	1	0	185	78	23	1	1	0	1	0	0	0	0	0	0	0	0	0	0	0	0	0	0	0	0	0	0	0
32	1	0	185	78	23	1	0	1	1	0	0	0	0	0	0	0	0	0	0	0	0	0	0	0	0	0	0	0
33	0	1	175	58	23	1	0	1	1	0	0	0	0	0	0	0	0	0	0	0	0	0	0	0	0	0	0	0
33	0	1	175	58	23	1	1	0	1	0	0	0	0	0	0	0	0	0	0	0	0	0	0	0	0	0	0	0
34	1	0	185	78	23	0	1	1	1	0	0	0	0	0	0	0	0	0	0	0	0	0	0	0	0	0	0	0
34	1	0	185	78	23	0	0	0	1	0	0	0	0	0	0	0	0	0	0	0	0	0	0	0	0	0	0	0
35	1	0	185	78	23	0	1	0	1	0	0	0	0	0	0	0	0	0	0	0	0	0	0	0	0	0	0	0
35	1	0	185	78	23	0	0	1	0	18	44.508	0	0	0	0	0	0	5.8753	0	0	0	0	38.6327	0	0	0	0	0
36	0	1	166	52	26	0	0	1	0	17	0.2849	0	0	0	0	0	0	0	0	0	0	0	0	0	0	0	0	0.2849
36	0	1	166	52	26	0	1	0	0	12	1.0675	0	0	0	0	0	0	0	0	0	0	0	1.0675	0	0	0	0	0
37	0	1	171	64	25	0	0	1	0	12	2.6491	0	0	0	0	0	0	0	0	0	0	0	2.6491	0	0	0	0	0
37	0	1	171	64	25	0	1	0	0	18	3.3518	0	0	0	0	0	0	0.6617	1.8422	0	0	0	0	0	0	0.8479	0	0
38	0	1	160	55	18	0	0	1	0	12	3.5985	0	0	0	0	0	0	0	0	0	0	0	3.5985	0	0	0	0	0
38	0	1	160	55	18	0	1	0	0	12	4.4839	0	0	0	0	0	0	0	0	0	0	0	4.4839	0	0	0	0	0
39	0	1	169	57	19	0	0	1	1	0	0	0	0	0	0	0	0	0	0	0	0	0	0	0	0	0	0	0
39	0	1	169	57	19	0	1	0	0	3	3.9451	0	0	3.9451	0	0	0	0	0	0	0	0	0	0	0	0	0	0
40	1	0	183	82	23	0	0	0	1	0	0	0	0	0	0	0	0	0	0	0	0	0	0	0	0	0	0	0
40	1	0	183	82	23	0	1	1	1	0	0	0	0	0	0	0	0	0	0	0	0	0	0	0	0	0	0	0
41	1	0	183	82	23	0	1	0	1	0	0	0	0	0	0	0	0	0	0	0	0	0	0	0	0	0	0	0
41	1	0	183	82	23	0	0	1	0	18	4.3435	0	0	3.5644	0	0	0	0	0	0	0	0	0.7791	0	0	0	0	0
42	1	0	177	72	24	0	1	1	1	0	0	0	0	0	0	0	0	0	0	0	0	0	0	0	0	0	0	0
42	1	0	177	72	24	0	0	0	1	0	0	0	0	0	0	0	0	0	0	0	0	0	0	0	0	0	0	0
43	0	1	166	52	26	0	0	0	1	0	0	0	0	0	0	0	0	0	0	0	0	0	0	0	0	0	0	0
43	0	1	166	52	26	0	1	1	1	0	0	0	0	0	0	0	0	0	0	0	0	0	0	0	0	0	0	0
44	1	0	177	72	24	1	1	0	1	0	0	0	0	0	0	0	0	0	0	0	0	0	0	0	0	0	0	0
44	1	0	177	72	24	1	0	1	1	0	0	0	0	0	0	0	0	0	0	0	0	0	0	0	0	0	0	0
45	1	0	186	80	25	1	1	0	1	0	0	0	0	0	0	0	0	0	0	0	0	0	0	0	0	0	0	0
45	1	0	186	80	25	1	0	1	0	3	7.7441	0	0	7.7441	0	0	0	0	0	0	0	0	0	0	0	0	0	0
46	1	0	186	80	25	0	1	1	1	0	0	0	0	0	0	0	0	0	0	0	0	0	0	0	0	0	0	0
46	1	0	186	80	25	0	0	0	0	18	3.6205	0	0	0	0	0	0	0	0	0	0	0	2.9215	0.699	0	0	0	0
47	0	1	164	49	27	0	1	1	1	0	0	0	0	0	0	0	0	0	0	0	0	0	0	0	0	0	0	0
47	0	1	164	49	27	0	0	0	1	0	0	0	0	0	0	0	0	0	0	0	0	0	0	0	0	0	0	0
48	1	0	184	82	27	1	1	0	1	0	0	0	0	0	0	0	0	0	0	0	0	0	0	0	0	0	0	0
48	1	0	184	82	27	1	0	1	1	0	0	0	0	0	0	0	0	0	0	0	0	0	0	0	0	0	0	0
49	0	1	166	52	26	1	1	1	1	0	0	0	0	0	0	0	0	0	0	0	0	0	0	0	0	0	0	0
49	0	1	166	52	26	1	0	0	1	0	0	0	0	0	0	0	0	0	0	0	0	0	0	0	0	0	0	0
50	1	0	180	77	22	1	1	0	1	0	0	0	0	0	0	0	0	0	0	0	0	0	0	0	0	0	0	0
50	1	0	180	77	22	1	0	1	0	3	4.056	0	0	4.056	0	0	0	0	0	0	0	0	0	0	0	0	0	0
51	0	1	164	49	27	0	1	0	1	0	0	0	0	0	0	0	0	0	0	0	0	0	0	0	0	0	0	0
51	0	1	164	49	27	0	0	1	1	0	0	0	0	0	0	0	0	0	0	0	0	0	0	0	0	0	0	0
52	1	0	186	80	25	1	0	1	1	0	0	0	0	0	0	0	0	0	0	0	0	0	0	0	0	0	0	0
52	1	0	186	80	25	1	1	0	1	0	0	0	0	0	0	0	0	0	0	0	0	0	0	0	0	0	0	0
